# Supplementary material for: Taphonomy of aquatic insects from the Crato Formation Lagerstätte (Aptian, Lower Cretaceous) under an actualistic look
Source: PLoS One. 2025 Sep 11;20(9):e0331656. doi: 10.1371/journal.pone.0331656 (PMC12425198; doi:10.1371/journal.pone.0331656)
Supplement: S1 Table — (XLSX) [file pone.0331656.s001.xlsx]

## Sheet: Sheet1
Specimen	Group	Post-mortem attitude	Wingpad	Disarticulation	Days from death till end of disarticulation test
C1	control	lateral	present	complete	immediate
C2	control	lateral	present	complete	immediate
C3	control	ventral	absent	n/a	immediate
C4	control	ventral	absent	n/a	immediate
C5	control	ventral	absent	head; thorax; gills; final caudal filaments	3 days
C6	control	ventral	present	2legs; 1antenna	3 days
C7	control	ventral	present	thorax	3 days
C8	control	ventral	present	complete	3 days
C9	control	ventral	present	2legs; 2gills; final caudal filaments	3 days
C10	control	ventral	present	thorax; 3legs; 4gills	3 days
C11	control	ventral	present	1antenna; thorax; 2gills	3 days
C12	control	dorsal	present	complete	3 days
C13	control	dorsal	present	abdomen; 2legs; 2gills	3 days
C14	control	dorsal	present	2legs; final caudal filaments	3 days
C15	control	dorsal	present	2legs; 2gills	3 days
C16	control	dorsal	absent	not evaluated	3 days
C17	control	dorsal	present	2legs; 6gills; final caudal filaments	3 days
C18	salinity 1	ventral	present	head; thorax; 2gills	3 days
C19	salinity 1	ventral	present	complete	immediate
C20	salinity 1	ventral	present	1leg; 2gills; final caudal filaments	2 days
C21	salinity 1	ventral	present	4legs; final caudal filaments	2 days
C22	salinity 1	ventral	present	thorax; 1leg; abdomen	2 days
C23	salinity 1	lateral	absent	head; thorax; 1leg	2 days
C24	salinity 1	dorsal	present	1antenna; 1leg	2 days
C25	salinity 1	dorsal	present	complete	immediate
C26	salinity 2	dorsal	absent	antennae; 2gills; final caudal filaments	2 days
C27	salinity 2	dorsal	absent	thorax; legs	2 days
C28	salinity 2	lateral	absent	thorax	2 days
C29	salinity 2	lateral	absent	2gills	2 days
C30	temperature 1	dorsal	absent	thorax; legs; gills; final caudal filaments	2 days
C31	temperature 2	ventral	present	thorax; 1final caudal filaments	3 days
C32	temperature 2	ventral	absent	head; 1leg; 2gills; 2final caudal filaments	3 days
C33	temperature 2	ventral	absent	1leg; 2gills; caudal filaments	3 days
C34	temperature 2	ventral	absent	thorax; 6gills	3 days
C35	temperature 2	ventral	absent	abdomen; final caudal filaments	3 days
C36	temperature 2	lateral	present	6gills; 1final caudal filaments	3 days
C37	temperature 2	lateral	absent	3legs; 2gills	3 days
C38	temperature 2	dorsal	absent	thorax; 2legs; 2gills	3 days
C39	salinity 2	dorsal	absent	1antenna; 1leg	immediate
C40	salinity 2	dorsal	absent	1leg	immediate
C41	salinity 2	dorsal	absent	4gills	immediate
C42	salinity 2	ventral	absent	thorax; 1leg; 2gills; 1caudal filament	immediate
C43	temperature 1	dorsal	absent	antennae; thorax; gills; final caudal filaments	immediate
C44	temperature 1	lateral	absent	antennae; thorax; legs; gills; final caudal filaments	immediate
C45	temperature 1	dorsal	absent	antennae; legs; gills; caudal filaments	immediate
C46	temperature 1	ventral	present	gills	immediate
C47	temperature 1	ventral	present	2gills	immediate
C48	temperature 1	dorsal	absent	complete	immediate
C49	n/a	dorsal	present	thorax; legs; 4gills; caudal filaments	8 days
C50	n/a	dorsal	absent	antennae; 2legs; 2gills; 1final caudal filaments	8 days
C51	n/a	dorsal	present	antennae; abdomen; gills; caudal filaments	8 days
C52	n/a	dorsal	present	antennae; thorax; abdomen; 4legs; caudal filaments	8 days
C53	n/a	dorsal	present	1antenna; 5legs; gills; caudal filaments	8 days
C54	n/a	dorsal	absent	1antenna; 2gills; caudal filaments	8 days
C55	n/a	dorsal	absent	cuticle very desnaturated	8 days
C56	n/a	dorsal	present	cuticle very desnaturated	8 days
C57	n/a	dorsal	present	cuticle very desnaturated	8 days
C58	n/a	dorsal	present	cuticle very desnaturated	8 days
C59	n/a	dorsal	absent	gills; cuticle very desnaturated	8 days
C60	n/a	dorsal	absent	gills; caudal filaments; cuticle very desnaturated	8 days
C61	n/a	dorsal	absent	antennae; 3gills; cuticle very desnaturated	8 days
C62	n/a	dorsal	absent	2legs; 2gills	8 days
C63	n/a	dorsal	present	head; thorax; gills; final caudal filaments	8 days
C64	n/a	dorsal	absent	antennae; 3legs; gills	8 days
C65	n/a	n/a	n/a (adult)	head; thorax; final caudal filaments	8 days
C66	n/a	dorsal	absent	legs; gills;	4 days
C67	n/a	dorsal	present	complete	4 days
C68	n/a	dorsal	present	complete	4 days
C69	n/a	n/a	n/a (adult)	antennae; forewings; caudal filaments	4 days
C70	n/a	dorsal	absent	gills	4 days
C71	n/a	dorsal	present	gills	8 days
C72	n/a	dorsal	absent	1leg; gills	8 days
C73	n/a	dorsal	absent	2gills	8 days
C74	n/a	dorsal	present	final caudal filaments; 3legs; 2gills	8 days
C75	n/a	dorsal	present	1leg	8 days
C76	n/a	dorsal	present	complete	8 days
C77	n/a	dorsal	absent	2legs; final caudal filaments	8 days
C78	n/a	dorsal	present	4gills	8 days
C79	n/a	ventral	absent	gills	8 days
C80	n/a	ventral	absent	cuticle very desnaturated	8 days
C81	n/a	ventral	absent	5legs; gills; caudal filaments	8 days
C82	n/a	ventral	present	2legs; 3gills	8 days
C83	n/a	ventral	absent	1leg; gills; 2final caudal filaments	8 days
C84	n/a	ventral	present	gills; 2final caudal filaments	8 days
C85	n/a	ventral	present	1antenna; 1leg; 2gills; 1final caudal filaments	8 days
C86	n/a	ventral	absent	thorax; 1leg; gills; caudal filaments	8 days
C87	n/a	ventral	absent	gills; cuticle very desnaturated	8 days
C88	n/a	ventral	present	1leg; 3gills	8 days
C89	n/a	ventral	present	3legs; 3gills; caudal filaments	8 days
C90	n/a	lateral	absent	thorax; gills; caudal filaments; cuticle very desnaturated	8 days
C91	n/a	lateral	present	thorax; abdomen	8 days
C92	n/a	lateral	absent	thorax; 3gills	8 days
C93	n/a	lateral	present	1antenna; head; thorax; legs; gills; 2caudal filaments	8 days
C94	n/a	lateral	present	complete	8 days
C95	n/a	lateral	absent	abdomen; gills	8 days
C96	n/a	lateral	present	antennae; 2legs; gills; final caudal filaments	8 days
C97	n/a	lateral	absent	gills	4 days
C98	n/a	lateral	absent	thorax; 4legs; gills	4 days
C99	n/a	lateral	absent	antennae; gills; final caudal filaments	4 days
C100	n/a	lateral	absent	antennae; 1leg; gills	4 days
C101	n/a	lateral	present	antennae; 1leg; gills	4 days
C102	n/a	lateral	absent	antennae; 1leg; gills; final caudal filaments	4 days
C103	n/a	lateral	absent	gills; final caudal filaments	4 days
C104	n/a	lateral	absent	complete	4 days
C105	n/a	lateral	present	4legs; gills	4 days
C106	n/a	lateral	absent	antennae; 3legs; gills; caudal filaments	4 days
C107	n/a	lateral	present	antennae; 3legs	4 days
C108	n/a	lateral	absent	antennae; 4legs; gills	4 days
C109	n/a	lateral	absent	antennae	4 days
C110	n/a	lateral	absent	antennae; 2legs	4 days
C111	temperature 2	ventral	absent	antennae; thorax; 4legs; 1caudal filament; final caudal filaments	3 days
C112	temperature 2	dorsal	present	antennae; thorax; 1caudal filament; final caudal filaments	3 days
C113	salinity 2	dorsal	absent	antennae; gills	3 days
C114	salinity 2	dorsal	absent	abdomen; gills	3 days
C115	salinity 2	lateral	absent	thorax; 2legs; 1final caudal filaments	3 days
C116	salinity 2	ventral	absent	complete	3 days
C117	temperature 1	ventral	absent	1antenna; 1leg; 3gills; 1final caudal filaments	2 days
C118	temperature 2	dorsal	absent	cuticle very desnaturated	2 days
C119	salinity 2	dorsal	absent	1antenna; gills	2 days
C120	temperature 1	dorsal	absent	antennae; gills; final caudal filaments	immediate
C121	temperature 2	dorsal	absent	complete	immediate
C122	temperature 2	ventral	absent	thorax; 3gills; final caudal filaments	immediate
C123	salinity 1	dorsal	absent	2gills; caudal filaments	immediate
C124	salinity 1	dorsal	absent	3legs; gills; final caudal filaments	immediate
C125	control	dorsal	present	thorax; 2legs	immediate
C126	control	dorsal	present	complete	immediate
C127	temperature 1	lateral	absent	cuticle very desnaturated	7 days
C128	control	n/a	n/a (adult)	1forewing; 5legs; abdomen	7 days
C129	salinity 1	dorsal	absent	antennae; 2legs; 2gills; cuticle very desnaturated	7 days
C130	temperature 1	ventral	absent	1antenna	6 days
C131	temperature 2	ventral	absent	1antenna; gills; cuticle very desnaturated	6 days
C132	control	ventral	present	antennae; 3legs; gills; caudal filaments	6 days
C133	control	ventral	absent	antennae; 3legs; gills; caudal filaments	5 days
C134	salinity 1	dorsal	present	thorax; 2legs; 2gills; caudal filaments	5 days
C135	control	ventral	present	2legs; abdomen; 2gills; caudal filaments	4 days
C136	control	dorsal	present	antennae; gills; 2final caudal filaments	4 days
C137	temperature 1	ventral	present	2gills; caudal filaments	2 days
C138	control	ventral	absent	thorax; 1leg; abdomen; gills; cuticle very desnaturated	13 days
C139	control	dorsal	absent	thorax; 2legs; 2gills; 1final caudal filaments; cuticle very desnaturated	11 days
C140	n/a	dorsal	n/a (adult)	disintegrated	25 days
C141	n/a	n/a	n/a (adult)	disintegrated	23 days
C142	n/a	n/a	n/a (adult)	disintegrated	23 days
C143	n/a	n/a	n/a (adult)	disintegrated	23 days
C144	n/a	dorsal	n/a (adult)	wither wings	23 days
C145	n/a	dorsal	n/a (adult)	wither wings	23 days
C146	n/a	dorsal	n/a (adult)	head	21 days
C147	n/a	ventral	absent	head; thorax; gills; final caudal filaments	21 days
C148	n/a	ventral	absent	thorax	19 days
C149	n/a	ventral	absent	head	15 days
C150	n/a	dorsal	absent	disintegrated	15 days
C151	n/a	lateral	n/a (adult)	wither wings	14 days
C152	n/a	ventral	absent	thorax	11 days
C153	n/a	ventral	absent	thorax	11 days
C154	n/a	ventral	n/a (adult)	wither wings	11 days
C155	n/a	dorsal	present	head; thorax; gills; final caudal filaments	8 days
C156	n/a	n/a	n/a (adult)	wither wings	8 days
C157	n/a	n/a	n/a (adult)	wither wings	5 days
C158	n/a	dorsal	absent	disintegrated	immediate
C159	n/a	ventral	n/a (adult)	disintegrated	7 days
C160	control	dorsal	present	complete	immediate
C161	salinity 1	lateral	present	5legs	14 days
C162	salinity 1	lateral	present	legs	14 days
C163	salinity 1	dorsal	absent	legs	15 days
C164	salinity 1	dorsal	present	gills	15 days
C165	salinity 1	dorsal	absent	5legs; gills	15 days
C166	salinity 2	dorsal	present	thorax; abdomen	2 days
C167	salinity 2	dorsal	present	3gills	2 days
C168	salinity 2	dorsal	absent	3gills	2 days
C169	salinity 2	dorsal	present	final caudal filaments	2 days
C170	salinity 2	dorsal	absent	complete	3 days
C171	salinity 2	dorsal	absent	antennae	3 days
C172	salinity 2	dorsal	absent	complete	3 days
C173	salinity 2	ventral	absent	complete	3 days
C174	salinity 1	ventral	present	antennae; 2legs; 2gills	7 days
C175	salinity 1	ventral	absent	3legs; 2gills; final caudal filaments	7 days
C176	salinity 2	ventral	absent	1leg; 3gills	2 days
C177	salinity 2	ventral	absent	complete	immediate
C178	salinity 2	ventral	present	final caudal filaments	immediate
C179	salinity 1	ventral	absent	3legs; 2gills	7 days
C180	salinity 2	lateral	present	final caudal filaments	immediate
C181	salinity 1	lateral	absent	3legs; gills	8 days
C182	salinity 1	lateral	absent	abdomen	8 days
C183	salinity 1	lateral	absent	complete	8 days
C184	salinity 2	lateral	absent	complete	immediate
C185	salinity 2	ventral	present	antennae; final caudal filaments	immediate
C186	salinity 2	ventral	absent	1antenna	immediate
C187	salinity 1	dorsal	absent	thorax; legs; 4gills; caudal filaments	5 days
C188	salinity 1	dorsal	absent	antennae; 2legs; 2gills; 1final caudal filaments	5 days
C189	salinity 1	dorsal	absent	antennae; abdomen; gills; caudal filaments	3 days
C190	salinity 1	dorsal	absent	antennae; thorax; 4legs; abdomen	4 days
C191	temperature 1	dorsal	absent	2legs	5 days
C192	temperature 1	lateral	absent	caudal filaments	5 days
C193	temperature 1	lateral	absent	2legs; 3gills; final caudal filaments	5 days
C194	temperature 2	dorsal	absent	1antenna	5 days
C195	temperature 2	ventral	absent	2legs; 2gills	6 days
C196	temperature 2	dorsal	absent	thorax	3 days
C197	temperature 1	dorsal	absent	1leg	3 days
C198	temperature 2	dorsal	present	1leg	3 days
C199	temperature 2	ventral	present	1leg	3 days
C200	temperature 1	ventral	absent	thorax	2 days
C201	temperature 1	dorsal	present	3legs; 3gills	5 days
C202	temperature 2	ventral	absent	2legs	5 days
C203	temperature 1	dorsal	present	3legs; 5gills	5 days
C204	temperature 2	ventral	present	1leg	5 days
C205	temperature 2	ventral	present	thorax; 2gills	2 days
C206	temperature 2	ventral	present	thorax	2 days
C207	temperature 2	ventral	absent	abdomen; thorax	2 days
C208	temperature 2	dorsal	absent	3legs	3 days
C209	temperature 2	dorsal	present	1leg	4 days
C210	temperature 2	ventral	absent	3legs; 2gills	4 days
C211	temperature 2	dorsal	present	thorax; 3gills	2 days
C212	temperature 2	dorsal	present	3legs	4 days
C213	temperature 1	dorsal	present	2legs	4 days
C214	temperature 1	dorsal	present	1antenna	4 days
C215	temperature 1	ventral	absent	thorax	2 days
C216	temperature 1	dorsal	absent	antennae; 2legs	5 days
C217	temperature 1	dorsal	present	1antenna	5 days
C218	temperature 1	dorsal	absent	1leg	2 days
C219	temperature 1	dorsal	present	1leg	2 days
C220	temperature 1	dorsal	present	1leg	2 days
C221	n/a	lateral	present	gills; final caudal filaments	10 days
C222	n/a	lateral	present	gills; final caudal filaments	11 days
C223	n/a	lateral	absent	4legs; 2gills	12 days
C224	n/a	lateral	absent	2legs; gills; final caudal filaments	9 days
C225	n/a	ventral	absent	antennae; 2legs	8 days
C226	n/a	dorsal	absent	thorax; 3gills	2 days
C227	n/a	ventral	absent	thorax	immediate
C228	n/a	dorsal	present	thorax	2 days
C229	n/a	dorsal	absent	gills	15 days
C230	n/a	ventral	present	4legs; gills	17 days
C231	n/a	dorsal	present	thorax	2 days
C232	n/a	dorsal	present	thorax	3 days
C233	n/a	ventral	present	thorax; 2gills	4 days
C234	n/a	dorsal	absent	abdomen; gills	18 days
C235	n/a	dorsal	absent	abdomen; gills	17 days
C236	n/a	ventral	absent	antennae; thorax; 1cudal filament; final caudal filaments	4 days
C237	n/a	dorsal	absent	thorax	3 days
C238	n/a	dorsal	absent	antennae; gills	16 days
C239	n/a	ventral	absent	gills	15 days
C240	n/a	dorsal	absent	gills	15 days
C241	n/a	ventral	absent	thorax; 1leg; 2gills	3 days
C242	n/a	ventral	absent	thorax	3 days
C243	n/a	dorsal	absent	thorax	3 days
C244	n/a	dorsal	absent	thorax	3 days
C245	n/a	lateral	absent	thorax; 2gills; final caudal filaments	3 days
C246	n/a	lateral	absent	antennae; gills; final caudal filaments	14 days
C247	n/a	dorsal	present	antennae; thorax	2 days
C248	n/a	dorsal	present	gills	14 days
C249	n/a	lateral	absent	abdomen; gills	14 days
C250	n/a	dorsal	absent	thorax	3 days
C251	n/a	lateral	absent	gills; final caudal filaments	14 days
C252	n/a	dorsal	present	thorax	3 days
C253	n/a	dorsal	present	thorax	3 days
