# Supplementary material for: Taphonomy of aquatic insects from the Crato Formation Lagerstätte (Aptian, Lower Cretaceous) under an actualistic look
Source: PLoS One. 2025 Sep 11;20(9):e0331656. doi: 10.1371/journal.pone.0331656 (PMC12425198; doi:10.1371/journal.pone.0331656)
Supplement: S2 Table — (XLSX) [file pone.0331656.s002.xlsx]

## Sheet: Sheet1
Specimen	Day of death	Attitude after death	Type of test	Time till carcass float	Salinity concentration	Labium disarticulation	Legs disarticulation	Disarticulation of other body parts	End of test
O01	2021-05-30	dorsal	salinity	3 days	0.5 ppt	yes	2 legs	no	2021-06-07
O02	2021-05-30	ventral	salinity	3 days	0.5 ppt	yes	3 legs	no	2021-06-07
O03	2021-05-30	ventral	salinity	3 days	0.5 ppt	yes	no	no	2021-06-07
O04	2021-05-30	ventral	salinity	3 days	0.5 ppt	yes	no	no	2021-06-07
O05	2021-05-30	ventral	salinity	3 days	0.5 ppt	yes	no	no	2021-06-07
O06	2021-05-30	ventral	salinity	3 days	0.5 ppt	yes	no	no	2021-06-07
O07	2021-05-30	ventral	salinity	3 days	0.5 ppt	yes	no	no	2021-06-07
O08	2021-05-30	ventral	salinity	3 days	0.5 ppt	yes	no	no	2021-06-07
O09	2021-05-30	ventral	salinity	3 days	0.5 ppt	yes	no	no	2021-06-07
O010	2021-05-30	ventral	salinity	3 days	0.5 ppt	yes	no	no	2021-06-07
O011	2021-05-30	ventral	salinity	3 days	0.5 ppt	yes	no	no	2021-06-07
O012	2021-05-30	ventral	salinity	3 days	0.5 ppt	no	2 legs	abdomen	2021-06-07
O013	2021-05-30	dorsal	salinity	3 days	0.5 ppt	no	1 leg	no	2021-06-07
O014	2021-05-30	dorsal	salinity	3 days	0.5 ppt	no	all legs	no	2021-06-07
O015	2021-05-30	dorsal	salinity	3 days	0.5 ppt	no	5 legs	abdomen	2021-06-07
O016	2021-05-30	dorsal	salinity	3 days	0.5 ppt	no	3 legs	no	2021-06-07
O017	2021-05-30	dorsal	salinity	3 days	0.5 ppt	no	no	no	2021-06-07
O018	2021-05-30	dorsal	salinity	3 days	0.5 ppt	no	no	no	2021-06-07
O019	2021-05-30	dorsal	salinity	3 days	0.5 ppt	no	no	no	2021-06-07
O020	2021-05-30	ventral	salinity	3 days	0.5 ppt	no	no	no	2021-06-07
O021	2021-05-30	ventral	salinity	3 days	0.5 ppt	no	no	no	2021-06-07
O022	2021-05-30	ventral	salinity	3 days	0.5 ppt	no	no	no	2021-06-07
O023	2021-05-30	ventral	salinity	3 days	0.5 ppt	no	no	no	2021-06-07
O024	2021-05-30	ventral	salinity	3 days	0.5 ppt	no	2 legs	no	2021-06-07
O025	2021-05-30	dorsal	salinity	2 days	35 ppt	no	no	no	2021-06-09
O026	2021-05-30	ventral	salinity	2 days	35 ppt	yes	2 legs	no	2021-06-09
O027	2021-05-30	ventral	salinity	2 days	35 ppt	yes	4 legs	no	2021-06-09
O028	2021-05-30	dorsal	salinity	2 days	35 ppt	no	no	no	2021-06-09
O029	2021-05-30	dorsal	salinity	2 days	35 ppt	no	no	no	2021-06-09
O030	2021-05-30	ventral	salinity	2 days	35 ppt	yes	1 leg	no	2021-06-09
O031	2021-05-30	ventral	salinity	2 days	35 ppt	no	no	no	2021-06-09
O032	2021-05-30	ventral	salinity	2 days	35 ppt	yes	4 legs	no	2021-06-09
O033	2021-05-30	dorsal	salinity	2 days	35 ppt	no	1 leg	no	2021-06-09
O034	2021-05-30	dorsal	salinity	2 days	35 ppt	yes	no	no	2021-06-09
O035	2021-05-30	ventral	salinity	2 days	35 ppt	no	no	no	2021-06-09
O036	2021-05-30	dorsal	salinity	2 days	35 ppt	no	no	no	2021-06-09
O037	2021-05-30	ventral	salinity	2 days	35 ppt	no	no	no	2021-06-09
O038	2021-05-30	dorsal	salinity	2 days	35 ppt	no	no	no	2021-06-09
O039	2021-05-30	ventral	salinity	2 days	35 ppt	no	no	no	2021-06-09
O040	2021-05-30	ventral	salinity	2 days	35 ppt	no	no	no	2021-06-09
O041	2021-05-30	ventral	salinity	2 days	35 ppt	no	no	no	2021-06-09
O042	2021-05-30	ventral	salinity	2 days	35 ppt	no	no	no	2021-06-09
O043	2021-05-30	ventral	salinity	2 days	35 ppt	no	no	no	2021-06-09
O044	2021-05-30	ventral	salinity	immediate	80 ppt	yes	no	no	2021-06-10
O045	2021-05-30	ventral	salinity	immediate	80 ppt	yes	no	no	2021-06-10
O046	2021-05-30	ventral	salinity	immediate	80 ppt	no	1 leg	gills	2021-06-10
O047	2021-05-30	ventral	salinity	immediate	80 ppt	no	2 legs	no	2021-06-10
O048	2021-05-30	ventral	salinity	immediate	80 ppt	no	4 legs	no	2021-06-10
O049	2021-05-30	dorsal	salinity	immediate	80 ppt	no	1 leg	no	2021-06-10
O050	2021-05-30	dorsal	salinity	immediate	80 ppt	no	2 legs	no	2021-06-10
O051	2021-05-30	dorsal	salinity	immediate	80 ppt	no	no	no	2021-06-10
O052	2021-05-30	dorsal	salinity	immediate	80 ppt	no	no	no	2021-06-10
O053	2021-05-30	dorsal	salinity	immediate	80 ppt	no	no	no	2021-06-10
O054	2021-05-30	dorsal	salinity	immediate	80 ppt	no	no	no	2021-06-10
O055	2021-05-30	dorsal	salinity	immediate	80 ppt	no	no	no	2021-06-10
O056	2021-05-30	dorsal	salinity	immediate	80 ppt	no	no	no	2021-06-10
O057	2021-05-30	ventral	salinity	immediate	80 ppt	no	no	no	2021-06-10
O058	2021-05-30	ventral	salinity	immediate	80 ppt	no	no	no	2021-06-10
O059	2021-05-30	ventral	salinity	immediate	80 ppt	no	no	no	2021-06-10
O060	2021-05-30	ventral	salinity	immediate	80 ppt	no	no	no	2021-06-10
O061	2021-05-30	ventral	salinity	immediate	80 ppt	no	no	no	2021-06-10
O062	2021-05-30	dorsal	salinity	immediate	80 ppt	no	no	no	2021-06-10
O063	2021-05-30	dorsal	salinity	immediate	80 ppt	no	no	no	2021-06-10
O1	2021-07-12	dorsal	disarticulation	n/a	0ppt	no	no	no	2021-07-23
O2	2021-07-12	dorsal	disarticulation	n/a	0ppt	no	no	gills	2021-07-23
O3	2021-07-12	dorsal	disarticulation	n/a	0ppt	no	no	gills	2021-07-23
O4	2021-07-12	ventral	disarticulation	n/a	0ppt	no	no	no	2021-07-23
O5	2021-07-12	ventral	disarticulation	n/a	0ppt	no	no	no	2021-07-23
O6	2021-07-12	dorsal	disarticulation	n/a	0ppt	no	no	no	2021-07-23
O7	2021-07-12	ventral	disarticulation	n/a	0ppt	yes	no	no	2021-07-23
O8	2021-07-12	ventral	disarticulation	n/a	0ppt	yes	no	no	2021-07-23
O9	2021-07-12	ventral	disarticulation	n/a	0ppt	yes	no	no	2021-07-23
O10	2021-07-12	dorsal	disarticulation	n/a	0ppt	no	no	no	2021-07-23
O11	2021-07-12	dorsal	disarticulation	n/a	0ppt	no	no	no	2021-07-23
O12	2021-07-12	dorsal	disarticulation	n/a	0ppt	no	no	no	2021-07-23
O13	2021-07-12	dorsal	disarticulation	n/a	0ppt	no	no	head	2021-07-23
O14	2021-07-12	dorsal	disarticulation	n/a	0ppt	no	no	no	2021-07-23
O15	2021-07-12	dorsal	disarticulation	n/a	0ppt	no	no	no	2021-07-23
O16	2021-07-12	dorsal	disarticulation	n/a	0ppt	no	no	no	2021-07-22
O17	2021-07-12	ventral	disarticulation	n/a	0ppt	no	no	no	2021-07-22
O18	2021-07-12	ventral	disarticulation	n/a	0ppt	no	no	no	2021-07-22
O19	2021-07-12	ventral	disarticulation	n/a	0ppt	yes	no	no	2021-07-22
O20	2021-07-12	ventral	disarticulation	n/a	0ppt	yes	2 legs	no	2021-07-22
O21	2021-07-12	ventral	disarticulation	n/a	0ppt	yes	3 legs	no	2021-07-22
O22	2021-07-12	ventral	disarticulation	n/a	0ppt	yes	2 legs	no	2021-07-22
O23	2021-07-12	ventral	disarticulation	n/a	0ppt	yes	2 legs	no	2021-07-22
O24	2021-07-12	ventral	disarticulation	n/a	0ppt	no	no	no	2021-07-22
O25	2021-07-12	ventral	disarticulation	n/a	0ppt	no	no	no	2021-07-22
O26	2021-07-12	ventral	disarticulation	n/a	0ppt	yes	3 legs	no	2021-07-22
O27	2021-07-12	ventral	disarticulation	n/a	0ppt	yes	no	no	2021-07-22
O28	2021-07-12	ventral	disarticulation	n/a	0ppt	yes	2 legs	no	2021-07-22
O29	2021-07-12	ventral	disarticulation	n/a	0ppt	yes	1 leg	no	2021-07-22
O30	2021-07-12	ventral	disarticulation	n/a	0ppt	yes	1 leg	no	2021-07-22
O31	2021-07-12	ventral	disarticulation	n/a	0ppt	no	no	no	2021-07-23
O32	2021-07-12	ventral	disarticulation	n/a	0ppt	yes	no	no	2021-07-23
O33	2021-07-12	dorsal	disarticulation	n/a	0ppt	no	no	no	2021-07-23
O34	2021-07-12	dorsal	disarticulation	n/a	0ppt	yes	no	no	2021-07-23
O35	2021-07-12	dorsal	disarticulation	n/a	0ppt	no	no	no	2021-07-20
O36	2021-07-12	dorsal	disarticulation	n/a	0ppt	no	no	no	2021-07-20
O37	2021-07-12	ventral	disarticulation	n/a	0ppt	no	no	no	2021-07-20
O38	2021-07-12	ventral	disarticulation	n/a	0ppt	no	no	no	2021-07-20
O39	2021-07-12	ventral	disarticulation	n/a	0ppt	no	no	no	2021-07-22
O40	2021-07-12	ventral	disarticulation	n/a	0ppt	yes	2 legs	no	2021-07-22
O41	2021-07-12	ventral	disarticulation	n/a	0ppt	yes	no	no	2021-07-22
O42	2021-07-12	ventral	disarticulation	n/a	0ppt	yes	2 legs	no	2021-07-22
O43	2021-07-12	ventral	disarticulation	n/a	0ppt	yes	2 legs	no	2021-07-22
O44	2021-07-12	ventral	disarticulation	n/a	0ppt	no	no	no	2021-07-22
O45	2021-07-12	ventral	disarticulation	n/a	0ppt	yes	2 legs	no	2021-07-22
O46	2021-07-12	dorsal	disarticulation	n/a	0ppt	no	no	no	2021-07-22
O47	2021-07-12	dorsal	disarticulation	n/a	0ppt	no	no	no	2021-07-22
O48	2021-07-12	dorsal	disarticulation	n/a	0ppt	yes	no	no	2021-07-20
O49	2021-07-12	dorsal	disarticulation	n/a	0ppt	yes	no	no	2021-07-20
O50	2021-07-12	ventral	disarticulation	n/a	0ppt	no	no	no	2021-07-20
O51	2021-07-12	ventral	disarticulation	n/a	0ppt	no	no	no	2021-07-20
O52	2021-07-12	ventral	disarticulation	n/a	0ppt	no	no	no	2021-07-20
O53	2021-07-12	ventral	disarticulation	n/a	0ppt	no	no	no	2021-07-20
O54	2021-07-12	ventral	disarticulation	n/a	0ppt	yes	2 legs	no	2021-07-20
O55	2021-07-12	ventral	disarticulation	n/a	0ppt	no	no	head	2021-07-20
O56	2021-07-12	ventral	disarticulation	n/a	0ppt	yes	2 legs	no	2021-07-20
O57	2021-07-12	ventral	disarticulation	n/a	0ppt	no	no	no	2021-07-20
O58	2021-07-12	ventral	disarticulation	n/a	0ppt	no	no	no	2021-07-20
O59	2021-07-12	ventral	disarticulation	n/a	0ppt	no	no	no	2021-07-20
O60	2021-07-12	ventral	disarticulation	n/a	0ppt	yes	2 legs	no	2021-07-20
O61	2021-07-12	ventral	disarticulation	n/a	0ppt	yes	no	no	2021-07-20
O62	2021-07-12	ventral	disarticulation	n/a	0ppt	no	no	no	2021-07-20
O63	2021-07-12	ventral	disarticulation	n/a	0ppt	yes	1 leg	no	2021-07-20
O64	2021-07-12	ventral	disarticulation	n/a	0ppt	yes	no	no	2021-07-20
O65	2021-07-12	ventral	disarticulation	n/a	0ppt	yes	1 leg	no	2021-07-20
O66	2021-07-12	ventral	disarticulation	n/a	0ppt	no	no	no	2021-07-20
O67	2021-07-12	dorsal	disarticulation	n/a	0ppt	no	no	no	2021-07-20
O68	2021-07-12	dorsal	disarticulation	n/a	0ppt	yes	1 leg	no	2021-07-20
O69	2021-07-12	dorsal	disarticulation	n/a	0ppt	yes	no	no	2021-07-23
O70	2022-02-25	ventral	disarticulation	n/a	0ppt	yes	no	no	2022-03-21
O71	2022-02-25	ventral	disarticulation	n/a	0ppt	no	no	no	2022-03-21
O72	2022-02-25	ventral	disarticulation	n/a	0ppt	no	no	no	2022-03-21
O73	2022-02-27	dorsal	disarticulation	n/a	0ppt	no	no	no	2022-03-21
O74	2022-02-27	dorsal	disarticulation	n/a	0ppt	no	no	no	2022-03-21
O75	2022-02-27	ventral	disarticulation	n/a	0ppt	no	no	no	2022-03-21
O76	2022-02-27	ventral	disarticulation	n/a	0ppt	no	no	no	2022-03-21
O77	2022-02-27	dorsal	disarticulation	n/a	0ppt	yes	1 leg	no	2022-03-21
O78	2022-02-27	ventral	disarticulation	n/a	0ppt	no	no	no	2022-03-21
O79	2022-03-01	dorsal	disarticulation	n/a	0ppt	no	no	no	2022-03-21
O80	2022-03-01	ventral	disarticulation	n/a	0ppt	yes	no	no	2022-03-21
O81	2022-03-01	dorsal	disarticulation	n/a	0ppt	yes	no	no	2022-03-21
O82	2022-03-01	ventral	disarticulation	n/a	0ppt	yes	no	no	2022-03-21
O83	2022-03-01	dorsal	disarticulation	n/a	0ppt	no	no	no	2022-03-21
O84	2022-03-01	ventral	disarticulation	n/a	0ppt	no	no	no	2022-03-21
O85	2022-03-01	ventral	disarticulation	n/a	0ppt	no	no	no	2022-03-21
O86	2022-03-01	ventral	disarticulation	n/a	0ppt	no	no	no	2022-03-21
O87	2022-03-01	dorsal	disarticulation	n/a	0ppt	no	no	no	2022-03-21
O88	2022-03-01	dorsal	disarticulation	n/a	0ppt	yes	no	no	2022-03-21
O89	2022-03-01	ventral	disarticulation	n/a	0ppt	no	no	no	2022-03-21
O90	2022-03-01	dorsal	disarticulation	n/a	0ppt	no	no	no	2022-03-21
O91	2022-03-01	ventral	disarticulation	n/a	0ppt	no	no	no	2022-03-21
O92	2022-03-01	dorsal	disarticulation	n/a	0ppt	no	no	no	2022-03-21
O93	2022-03-01	ventral	disarticulation	n/a	0ppt	no	no	no	2022-03-21
O94	2022-03-01	ventral	disarticulation	n/a	0ppt	yes	1 leg	no	2022-03-21
O95	2022-03-01	ventral	disarticulation	n/a	0ppt	yes	1 leg	no	2022-03-21
O96	2022-03-01	ventral	disarticulation	n/a	0ppt	yes	no	no	2022-03-21
O97	2022-03-01	ventral	disarticulation	n/a	0ppt	yes	no	no	2022-03-21
O98	2022-03-01	ventral	disarticulation	n/a	0ppt	yes	no	no	2022-03-21
O99	2022-03-01	dorsal	disarticulation	n/a	0ppt	yes	no	no	2022-03-21
O100	2022-03-01	ventral	disarticulation	n/a	0ppt	yes	no	no	2022-03-21
O101	2022-03-01	ventral	disarticulation	n/a	0ppt	yes	no	no	2022-03-21
O102	2022-03-01	ventral	disarticulation	n/a	0ppt	yes	1 leg	no	2022-03-21
O103	2022-03-01	dorsal	disarticulation	n/a	0ppt	yes	1 leg	no	2022-03-21
O104	2022-03-01	dorsal	disarticulation	n/a	0ppt	yes	no	no	2022-03-21
O105	2022-03-01	ventral	disarticulation	n/a	0ppt	yes	no	no	2022-03-21
O106	2022-03-01	dorsal	disarticulation	n/a	0ppt	no	no	no	2022-03-21
O107	2022-03-01	ventral	disarticulation	n/a	0ppt	no	no	no	2022-03-21
O108	2022-03-01	dorsal	disarticulation	n/a	0ppt	yes	1 leg	no	2022-03-21
O109	2022-03-01	ventral	disarticulation	n/a	0ppt	no	no	no	2022-03-21
O110	2022-03-01	ventral	disarticulation	n/a	0ppt	yes	no	no	2022-03-21
O111	2022-03-01	ventral	disarticulation	n/a	0ppt	no	no	no	2022-03-21
O112	2022-03-01	ventral	disarticulation	n/a	0ppt	yes	2 legs	no	2022-03-21
O113	2022-03-01	ventral	disarticulation	n/a	0ppt	yes	2 legs	no	2022-03-21
O114	2022-03-01	ventral	disarticulation	n/a	0ppt	no	no	no	2022-03-21
O115	2022-03-01	dorsal	disarticulation	n/a	0ppt	yes	no	no	2022-03-21
O116	2022-03-01	ventral	disarticulation	n/a	0ppt	no	no	no	2022-03-21
O117	2022-03-01	ventral	disarticulation	n/a	0ppt	no	no	no	2022-03-21
O118	2022-03-01	ventral	disarticulation	n/a	0ppt	no	no	no	2022-03-21
O119	2022-03-01	dorsal	disarticulation	n/a	0ppt	no	no	no	2022-03-21
O120	2022-03-01	dorsal	disarticulation	n/a	0ppt	no	no	no	2022-03-21
O121	2022-03-01	ventral	disarticulation	n/a	0ppt	no	no	no	2022-03-21
O122	2022-03-01	dorsal	disarticulation	n/a	0ppt	no	no	no	2022-03-21
O123	2022-03-01	ventral	disarticulation	n/a	0ppt	no	no	no	2022-03-21
O124	2022-03-01	dorsal	disarticulation	n/a	0ppt	yes	no	no	2022-03-21
O125	2022-03-01	ventral	disarticulation	n/a	0ppt	no	no	no	2022-03-21
O126	2022-03-01	ventral	disarticulation	n/a	0ppt	no	no	no	2022-03-21
O127	2022-03-01	ventral	disarticulation	n/a	0ppt	no	no	no	2022-03-21
O128	2022-03-01	ventral	disarticulation	n/a	0ppt	yes	1 leg	no	2022-03-21
O129	2022-03-01	ventral	disarticulation	n/a	0ppt	yes	1 leg	no	2022-03-21
O130	2022-03-03	ventral	disarticulation	n/a	0ppt	yes	2 legs	no	2022-03-21
O131	2022-03-03	dorsal	disarticulation	n/a	0ppt	yes	3 legs	no	2022-03-21
O132	2022-03-03	dorsal	disarticulation	n/a	0ppt	yes	no	no	2022-03-21
O133	2022-03-03	dorsal	disarticulation	n/a	0ppt	yes	no	no	2022-03-21
O134	2022-03-03	dorsal	disarticulation	n/a	0ppt	yes	no	no	2022-03-21
O135	2022-03-03	ventral	disarticulation	n/a	0ppt	yes	1 leg	no	2022-03-21
O136	2022-03-03	ventral	disarticulation	n/a	0ppt	yes	1 leg	no	2022-03-21
O137	2022-03-05	ventral	disarticulation	n/a	0ppt	yes	1 leg	abdomen	2022-03-21
O138	2022-03-21	ventral	disarticulation	n/a	0ppt	yes	1 leg	no	2022-03-21
O139	2022-03-21	ventral	disarticulation	n/a	0ppt	yes	1 leg	no	2022-03-21
O140	2022-03-03	ventral	disarticulation	n/a	0ppt	no	no	no	2022-03-21
O141	2022-03-03	ventral	disarticulation	n/a	0ppt	no	no	no	2022-03-21
O142	2022-03-03	ventral	disarticulation	n/a	0ppt	no	no	no	2022-03-21
O143	2022-03-03	ventral	disarticulation	n/a	0ppt	no	no	no	2022-03-21
O144	2022-03-03	ventral	disarticulation	n/a	0ppt	no	no	no	2022-03-21
O145	2022-03-03	ventral	disarticulation	n/a	0ppt	no	no	no	2022-03-21
O146	2022-03-03	dorsal	disarticulation	n/a	0ppt	yes	1 leg	no	2022-03-21
O147	2022-03-03	dorsal	disarticulation	n/a	0ppt	no	no	no	2022-03-21
O148	2022-03-03	dorsal	disarticulation	n/a	0ppt	no	no	no	2022-03-21
O149	2022-03-03	ventral	disarticulation	n/a	0ppt	yes	3 legs	no	2022-03-21
O150	2022-03-03	dorsal	disarticulation	n/a	0ppt	no	no	no	2022-03-21
O151	2022-03-03	ventral	disarticulation	n/a	0ppt	no	no	no	2022-03-21
O152	2022-03-03	dorsal	disarticulation	n/a	0ppt	no	no	no	2022-03-21
O153	2022-03-03	ventral	disarticulation	n/a	0ppt	no	no	no	2022-03-21
O154	2022-03-03	dorsal	disarticulation	n/a	0ppt	yes	4 legs	no	2022-03-21
O155	2022-03-03	ventral	disarticulation	n/a	0ppt	no	no	no	2022-03-21
O156	2022-03-03	dorsal	disarticulation	n/a	0ppt	no	no	no	2022-03-21
O157	2022-03-03	ventral	disarticulation	n/a	0ppt	no	no	no	2022-03-21
O158	2022-03-03	dorsal	disarticulation	n/a	0ppt	no	no	no	2022-03-21
O159	2022-03-03	dorsal	disarticulation	n/a	0ppt	no	no	no	2022-03-21
O160	2022-03-03	ventral	disarticulation	n/a	0ppt	no	no	no	2022-03-21
O161	2022-03-03	dorsal	disarticulation	n/a	0ppt	yes	no	no	2022-03-21
O162	2022-03-03	ventral	disarticulation	n/a	0ppt	no	no	no	2022-03-21
O163	2022-03-03	ventral	disarticulation	n/a	0ppt	no	no	no	2022-03-21
O164	2022-03-03	ventral	disarticulation	n/a	0ppt	no	no	no	2022-03-21
O165	2022-03-03	dorsal	disarticulation	n/a	0ppt	yes	1 leg	no	2022-03-21
O166	2022-03-03	dorsal	disarticulation	n/a	0ppt	no	no	no	2022-03-21
O167	2022-03-03	dorsal	disarticulation	n/a	0ppt	yes	1 leg	no	2022-03-21
O168	2022-03-03	dorsal	disarticulation	n/a	0ppt	yes	no	no	2022-03-21
O169	2022-03-03	ventral	disarticulation	n/a	0ppt	no	no	no	2022-03-22
O170	2022-03-03	ventral	disarticulation	n/a	0ppt	no	no	no	2022-03-22
O171	2022-03-03	ventral	disarticulation	n/a	0ppt	no	no	no	2022-03-22
O172	2022-03-03	ventral	disarticulation	n/a	0ppt	yes	1 leg	no	2022-03-22
O173	2022-03-03	ventral	disarticulation	n/a	0ppt	no	no	no	2022-03-22
