# Supplementary material for: Taphonomy of aquatic insects from the Crato Formation Lagerstätte (Aptian, Lower Cretaceous) under an actualistic look
Source: PLoS One. 2025 Sep 11;20(9):e0331656. doi: 10.1371/journal.pone.0331656 (PMC12425198; doi:10.1371/journal.pone.0331656)
Supplement: S3 Table — (XLSX) [file pone.0331656.s003.xlsx]

## Sheet: Sheet1
Specimen	Ontogeny	Attitude	Disarticulation of main components	Missing parts	Wing pad	Legs	postmortem position	Is the digestive tube preserved?	Setae	OBS
AMNH 43404	larva	dorsal	no	legs + half of the gills	present	not preserved	n/a	no info	present	not in person (McCafferty, 1990)
AMNH 43415	larva	ventral	no info	no info	no info	no info	no info	no info	no info	not in person (McCafferty, 1990)
AMNH 43418	larva	lateral	no info	no info	no info	no info	no info	no info	no info	not in person (McCafferty, 1990)
AMNH 43435	larva	ventral	no info	no info	no info	no info	no info	no info	no info	not in person (McCafferty, 1990)
AMNH 43452	larva	dorsal	no info	no info	no info	no info	no info	no info	no info	not in person (McCafferty, 1990)
AMNH 43455	larva	dorsal	no info	no info	present	no info	no info	no info	no info	not in person (McCafferty, 1990)
AMNH 43469	larva	ventral	no info	no info	no info	no info	no info	no info	no info	not in person (McCafferty, 1990)
DGM 6255	larva	dorsal	no	legs	present	not preserved	n/a	no info	present	not in person (Brito, 1987)
DGM 6256	larva	dorsal	no	legs	present	not preserved	n/a	no info	present	not in person (Brito, 1987)
DGM 6256	larva	dorsal	no	legs	present	not preserved	n/a	no info	present	not in person (Brito, 1987)
GP/1E 6763	adult	dorsal	yes / part of abdomen	legs + end of abdomen + border of wings	n/a	not preserved	n/a	n/a	n/a	analyzed in person at the MPPCN
GP/1E 6764	adult	dorsal	yes / part of abdomen	legs + abdomen	n/a	not preserved	n/a	n/a	n/a	analyzed in person at the MPPCN
GP/1E 6766	adult	dorsal	yes / thorax-abdomen	legs + abdomen + border of wings	n/a	not preserved	n/a	n/a	n/a	analyzed in person at the MPPCN
GP/1E 6884	adult	dorsal	no	5 legs + border of wings	n/a	1 complete	legs extended laterally beside the resting body	n/a	n/a	analyzed in person at the MPPCN
GP/1E 7221	adult	lateral	no	legs + border of wings	n/a	not preserved	n/a	n/a	n/a	analyzed in person at the MPPCN
GP/1E 8754	adult	dorsal	no	legs + border of wings	n/a	not preserved	n/a	n/a	n/a	analyzed in person at the MPPCN
GP/1E 9034	adult	lateral	yes / thorax-abdomen	legs + abdomen	n/a	not preserved	n/a	n/a	n/a	analyzed in person at the MPPCN
GP/1E 9562	adult	dorsal	yes / caudal filaments	4 legs + border of wings + caudal filaments	n/a	2 complete	legs extended over head	n/a	n/a	analyzed in person at the MPPCN
GP/1T 2583	larva	dorsal	no	antennae + 1 leg	present	5 complete	legs extended laterally beside the resting body / and fore ones extended forward - natural	no - cuticle well preserved (thick)	present but badly preserved	analyzed in person at the MPPCN
LP/UFC CRT 1276	adult	lateral	yes / abdomen	abdomen + legs + antennae	n/a	not preserved	n/a	n/a	n/a	not in person (Brandão et al., 2021)
LPRP/USP 0583	larva	dorsal	no	Gills VII + tarsi	present	all complete	legs extended laterally beside the resting body / and fore ones extended forward - natural	no info	present	not in person (Brandão et al., 2021)
LPU 1141A	larva	ventral	no	3 legs	not visible	2 complete	legs extended laterally beside the resting body / and fore ones extended forward - natural	yes	present	analyzed in person at the LPU
LPU 1144	adult	lateral	no	antennae + legs + caudal filaments	n/a	not preserved	n/a	n/a	n/a	analyzed in person at the LPU
LPU 1647	larva	ventral	no	antennae + 3 legs	not visible	3 preserved until femora	legs very flexed	no - cuticle well preserved (thick)	present	analyzed in person at the LPU
LPU 1696	adult	dorsal	no	antennae + legs + caudal filaments	n/a	not preserved	n/a	n/a	n/a	analyzed in person at the LPU
LPU 1697	adult	dorsal	no	antennae + legs + caudal filaments	n/a	not preserved	n/a	n/a	n/a	analyzed in person at the LPU
LPU 1698	larva	dorsal	no	antennae + legs	present	not preserved	n/a	no - cuticle well preserved (thick)	present	analyzed in person at the LPU
LPU-EC03	Larva	lateral	yes / caudal filaments	antennae + gills + legs + caudal filaments	not visible	not preserved	n/a	no	n/a	analyzed in person at the LPU
LPU1141B	larva	ventral	no	legs + antennae	present	not preserved	n/a	no - cuticle well preserved (thick)	present	analyzed in person at the LPU
MB.I.2026	larva	dorsal	yes / head	head + legs + 2 gills	present	not preserved	n/a	no info	absent	not in person (Staniczek, 2007)
MPPCN I 1336	larva	lateral	no	antennae + gills	not visible	all complete	legs very flexed	no - cuticle well preserved (thick)	absent	analyzed in person at the MPPCN
MPPCN I 1354	larva	ventral	no	mediam filament	not visible	all complete	legs extended laterally beside the resting body / and fore ones extended forward - natural	no	absent	analyzed in person at the MPPCN
MPPCN I 1368	larva	ventral	yes / caudal filaments	antennae + legs + caudal filaments	not visible	not preserved	n/a	no	n/a	analyzed in person at the MPPCN
MPPCN I 1439	larva	ventral	no	antennae + 4 legs	not visible	2 preserved until tibia	legs extended down beside the resting body	no	absent	analyzed in person at the MPPCN
MPPCN I 1559	adult	dorsal	no	5 legs + 1 hind wing	n/a	1 complete	legs extended over head	n/a	n/a	analyzed in person at the MPPCN
MPPCN I 1560	adult	dorsal	no	5 legs	n/a	1 complete	legs extended over head	n/a	n/a	analyzed in person at the MPPCN
MPPCN I 1631	adult	dorsal	yes / one wing and caudal filamenrs	legs + caudal filaments + one wing	n/a	not preserved	n/a	n/a	n/a	analyzed in person at the MPPCN
MPPCN I 2309	larva	dorsal	no	1 antenna + 2 legs + 2 gills	absent	4 complete	legs extended laterally beside the resting body / and fore ones extended forward - natural	no	absent	analyzed in person at the MPPCN
MPPCN I 2503	larva	dorsal	no	antennae + legs + 3 gills	absent	not preserved	n/a	no	absent	analyzed in person at the MPPCN
MPPCN I 2504	larva	ventral	yes / caudal filaments	part of head + legs + gills + caudal filaments	not visible	not preserved	n/a	no	n/a	analyzed in person at the MPPCN
MPPCN I 2505	larva	dorsal	yes / head	antennae + legs + gills	absent	not preserved	n/a	no	absent	analyzed in person at the MPPCN
MPPCN I 2506	larva	dorsal	no	antennae + legs	present	not preserved	n/a	no	present	analyzed in person at the MPPCN
MPPCN I 2506	larva	ventral	no	part of head + 4 legs + 7 gills	not visible	2 complete	legs very flexed	no	present	analyzed in person at the MPPCN
MPPCN I 2507	larva	dorsal	no	antennae + legs + gills I-VI	absent	not preserved	n/a	no	present but badly preserved	analyzed in person at the MPPCN
MPPCN I 2507a	larva	dorsal	no	antennae + legs + gills I-VI	absent	not preserved	n/a	no	present but badly preserved	analyzed in person at the MPPCN
MPPCN I 2508	larva	dorsal	yes / head	head + thorax+ legs + gills + median filament	absent	not preserved	n/a	no	absent	analyzed in person at the MPPCN
MPPCN I 2509	larva	ventral	no	part of head + 4 legs + 4 gills	not visible	2 complete	legs very flexed	no	present	analyzed in person at the MPPCN
MPPCN I 2510	larva	lateral	no	antennae + 4 legs + gills + caudal filaments	not visible	2 complete	legs very flexed	no	n/a	analyzed in person at the MPPCN
MPPCN I 2511	larva	lateral	yes / head and caudal filaments	head + legs + gills + caudal filaments	not visible	not preserved	n/a	no	n/a	analyzed in person at the MPPCN
MPPCN I 2512	larva	dorsal	no	part of head + legs + gills + end of caudal filaments	absent	not preserved	n/a	no	absent	analyzed in person at the MPPCN
MPPCN I 2513	larva	dorsal	no	antennae + 4 legs	absent	2 preserved until coxae	n/a	no	absent	analyzed in person at the MPPCN
MPPCN I 2514	larva	dorsal	no	antennae + 5 legs	absent	1 preserved until femora	n/a	no	absent	analyzed in person at the MPPCN
MPPCN I 2515	larva	dorsal	no	antennae + legs	present	not preserved	n/a	no	present	analyzed in person at the MPPCN
MPPCN I 2516	larva	dorsal	no	antennae + legs + gills I-VI	present	not preserved	n/a	no	absent	analyzed in person at the MPPCN
MPPCN I 2519	larva	dorsal	no	part of head + legs + gills + caudal filaments	absent	not preserved	n/a	no	n/a	analyzed in person at the MPPCN
MPPCN I 2521	larva	lateral	no	antennae + 2 legs + 5 gills + 1 filament	present	3 complete	legs very flexed	no	absent	analyzed in person at the MPPCN
MPPCN I 2522	larva	dorsal	no	antennae + 3 legs	present	2 preserved until femur	n/a	no	absent	analyzed in person at the MPPCN
MPPCN I 2524	larva	ventral	no	antennae + 3 legs + 3 gills	not visible	2 complete + 1 until coxa	legs flexed in a 90 degree angle	no	absent	analyzed in person at the MPPCN
MPPCN I 2525	larva	ventral	no	antennae + 1 leg	not visible	4 complete + 1 until coxa	legs extended laterally beside the resting body / and fore ones extended forward - natural	no	present	analyzed in person at the MPPCN
MPPCN I 2526	larva	dorsal	no	3 legs + antennae	present	3 preserved until femora	n/a	no	absent	analyzed in person at the MPPCN
MPPCN I 2528	larva	lateral	no	part of head + legs + gills + part of caudal filaments	present	not preserved	n/a	no	absent	analyzed in person at the MPPCN
MPPCN I 2529	larva	dorsal	no	antennae + legs	absent	not preserved	n/a	no	absent	analyzed in person at the MPPCN
MPPCN I 253	larva	dorsal	no	antennae + legs + 2 gills	absent	not preserved	n/a	no	absent	analyzed in person at the MPPCN
MPPCN I 2531	larva	dorsal	no	antennae + legs + gills + median filament	absent	not preserved	n/a	no	absent	analyzed in person at the MPPCN
MPPCN I 2532	larva	dorsal	no	part of head + legs + 1 gill VII	absent	not preserved	n/a	no	absent	analyzed in person at the MPPCN
MPPCN I 2533	larva	dorsal	no	3 legs	present	3 complete	legs extended laterally beside the resting body / and fore ones extended forward - natural	no	present but badly preserved	analyzed in person at the MPPCN
MPPCN I 2536	larva	dorsal	no	antennae + legs + gills VII + parts of head	absent	not preserved	n/a	no	absent	analyzed in person at the MPPCN
MPPCN I 2537	larva	ventral	yes / thorax-abdomen	head + thorax + 4 legs + 2 gills + median filament	not visible	2 complete	legs streched forward straight	no	absent	analyzed in person at the MPPCN
MPPCN I 289	larva	dorsal	no	1 leg + 2 caudal filaments	present	5 preserved until tarsi	legs extended laterally beside the resting body / and fore ones extended forward - natural	no	absent	analyzed in person at the MPPCN
MPPCN I 293	larva	lateral	no (but torax about to disarticulate)	3 legs	not visible	3 preserved until tibia	legs extended laterally beside the resting body / and fore ones extended forward - natural	no	absent	analyzed in person at the MPPCN
MPPCN I 300	larva	ventral	no	1 leg	not visible	3 complete + 2 until tibia	legs extended laterally beside the resting body / and fore ones extended forward - natural	no	present	analyzed in person at the MPPCN
MPPCN I 301	larva	dorsal	no	antennae + legs	absent	not preserved	n/a	no	present but badly preserved	analyzed in person at the MPPCN
MPPCN I 310	larva	lateral	no	2 legs	not visible	3 complete + 1 until tibia	legs extended laterally beside the resting body / and fore ones extended forward - natural	no	absent	analyzed in person at the MPPCN
MPPCN I 409	adult	lateral	yes / caudal filaments	4 legs + caudal filaments	n/a	2 complete	legs extended laterally beside the resting body	n/a	n/a	analyzed in person at the MPPCN
MPPCN I 4286cp	adult	dorsal	yes / caudal filaments	5 legs + caudal filaments	n/a	1 complete	legs extended laterally beside the resting body	n/a	n/a	analyzed in person at the MPPCN
MPPCN I 4286p	adult	dorsal	no	5 legs	n/a	1 complete	legs extended laterally beside the resting body	n/a	n/a	analyzed in person at the MPPCN
MPPCN I 4287	adult	dorsal	no	legs	n/a	not preserved	n/a	n/a	n/a	analyzed in person at the MPPCN
MPPCN I 4313	adult	dorsal	yes / caudal filaments	legs + caudal filaments	n/a	not preserved	n/a	n/a	n/a	analyzed in person at the MPPCN
MPPCN I 4422	adult	dorsal	yes / caudal filaments	5 legs + caudal filaments	n/a	1 complete	legs extended laterally beside the resting body	n/a	n/a	analyzed in person at the MPPCN
MPPCN I 456	adult	lateral	yes / thorax-abdomen	abdomen + border of wings + legs	n/a	not preserved	n/a	n/a	n/a	analyzed in person at the MPPCN
MPPCN I 469	adult	dorsal	yes / thorax-abdomen	abdomen + legs	n/a	not preserved	n/a	n/a	n/a	analyzed in person at the MPPCN
MPPCN I 472	adult	dorsal	no	5 legs	n/a	1 complete	legs extended down beside the resting body	n/a	n/a	analyzed in person at the MPPCN
MPPCN I 5224	larva	lateral	no	antennae + gills (except VII)	present	all complete	legs extended laterally beside the resting body / and fore ones extended forward - natural	no	absent	analyzed in person at the MPPCN
MPPCN I 5227	larva	lateral	no	antennae + 3 legs	present	3 complete + 1 until coxa	n/a	no	present	analyzed in person at the MPPCN
MPPCN I 5229	larva	dorsal	no	legs	present	not preserved	n/a	no	present	analyzed in person at the MPPCN
MPPCN I 5230	larva	ventral	no	median filament	not visible	all complete	legs extended laterally beside the resting body / and fore ones extended forward - natural	no	absent	analyzed in person at the MPPCN
MPPCN I 763	adult	dorsal	no	antennae + 4 legs	n/a	2 complete	legs extended laterally beside the resting body	n/a	n/a	analyzed in person at the MPPCN
MPPCN I 770	larva	dorsal	no	antennae + 4 legs	absent	2 preserved until tibia	legs flexed in 90 degrees	no	present	analyzed in person at the MPPCN
MPPCN I 946	larva	ventral	no	antennae + 4 legs	not visible	2 preserved until tibia	legs extended down under resting body	no	absent	analyzed in person at the MPPCN
MSF O46	adult	lateral	yes / caudal filaments	caudal filaments + antennae + 2 legs	n/a	4 complete	2 front legs flexed in 90 degrees, the other ones resting down	n/a	n/a	not in person (Staniczek, 2007)
MURJ 447	larva	dorsal	no	legs + antennae	present	not preserved	n/a	no info	absent	not in person (Staniczek, 2007)
RGMN T001	larva	dorsal	no	complete	present	all complete	legs extended laterally beside the resting body / and fore ones extended forward - natural	no info	present	not in person (Martins-Neto, 1996)
RGMN T002	adult	isolated wings	yes / only wings preserved	body	n/a	not preserved	n/a	n/a	n/a	not in person (Martins-Neto, 1996)
RGMN T003	larva	dorsal	no	3 legs + antennae	present	3 preserved until coxae	n/a	no info	present	not in person (Martins-Neto, 1996)
SMNS 66537	larva	dorsal	no	5 legs + antennae	present	1 preserved until coxa	n/a	no info	present	not in person (Staniczek, 2007)
SMNS 66635	adult	dorsal	yes / caudal filaments	caudal filaments + 4 legs + antennae	n/a	2 complete	legs extended laterally beside the resting body	n/a	n/a	not in person (Staniczek, 2007)
SMNS 70312	adult	lateral	yes / end of abdomen	antennae + end of abdomen and caudal filaments	n/a	all complete	all legs very flexed	n/a	n/a	analyzed in person at the SMNS
unnumbered 1	larva	ventral	no	antennae + legs + 13 gills	not visible	not preserved	n/a	yes	absent	analyzed in person at the LPU (from the controlled excavation)
unnumbered 2	larva	dorsal	no	1 leg	present	5 complete	legs extended laterally beside the resting body / and fore ones extended forward - natural	no info	present	analyzed in person at the LPU (from the controlled excavation)
unnumbered 3	larva	dorsal	yes / caudal filaments	caudal filaments	present	all complete	legs flexed in 90 degrees	no info	n/a	analyzed in person at the LPU (from the controlled excavation)
unnumbered 4	larva	dorsal	no	1 leg	present	5 complete	legs extended laterally beside the resting body / and fore ones extended forward - natural	no info	present	analyzed in person at the LPU (from the controlled excavation)
unnumbered 5	larva	dorsal	yes / caudal filaments	caudal filaments	present	all complete	legs flexed in 90 degrees	no info	n/a	analyzed in person at the LPU (from the controlled excavation)
unnumbered 6	larva	lateral	no	antennae + 3 legs	not visible	1 complete + 2 until femur	legs extended laterally beside the resting body / and fore ones extended forward - natural	no - cuticle well preserved (thick)	absent	analyzed in person at the LPU (from the controlled excavation)
unnumbered 7	larva	dorsal	no	antennae + median filament + 3 legs	absent	3 complete	legs extended laterally beside the resting body / and fore ones extended forward - natural	no	absent	analyzed in person at the LPU (from the controlled excavation)
unnumbered 8	larva	not discernible	no	antennae + legs	not visible	not preserved	n/a	no	present	analyzed in person at the LPU (from the controlled excavation)
unnumbered 9	larva	ventral	yes / caudal filaments	antennae + 3 legs + caudal filaments	not visible	1 until femur + 2 until coxa	legs very flexed	no	n/a	analyzed in person at the LPU (from the controlled excavation)
unnumbered 10	larva	dorsal	no	2 legs	present	4 complete	legs extended laterally beside the resting body / and fore ones extended forward - natural	no	present but badly preserved	analyzed in person at the LPU (from the controlled excavation)
unnumbered 11	larva	ventral	no	5 legs + antennae	not visible	1 preserved until coxa	n/a	yes	absent	analyzed in person at the LPU (from the controlled excavation)
unnumbered 12	larva	dorsal	no	4 legs + antennae	present	2 preserved until coxae	legs very flexed	yes	present	analyzed in person at the LPU (from the controlled excavation)
unnumbered 13	larva	not discernible	no	antennae + 2 legs + gills except VII + 2 filaments	not visible	4 preserved until femur	legs extended laterally beside the resting body / and fore ones extended forward - natural	yes	absent	analyzed in person at the LPU (from the controlled excavation)
unnumbered 14	larva	ventral	no	antennae + legs + gill VII	not visible	not preserved	n/a	no	present but badly preserved	analyzed in person at the LPU (from the controlled excavation)
unnumbered 15	larva	not discernible	no	antennae + 5 legs + gills	not visible	1 preserved until tarsus	n/a	no	absent	analyzed in person at the LPU (from the controlled excavation)
unnumbered 16	larva	ventral	no	antennae + 4 legs + gills	not visible	2 preserved until tarsi	legs very flexed	no	absent	analyzed in person at the LPU (from the controlled excavation)
unnumbered 17	larva	dorsal	no	1 leg + median filament	absent	4 complete + 1 until coxa	legs extended laterally beside the resting body / and fore ones extended forward - natural	no	absent	analyzed in person at the LPU (from the controlled excavation)
unnumbered 18	larva	dorsal	no	legs + antennae	present	not preserved	n/a	no	present	analyzed in person at the LPU (from the controlled excavation)
unnumbered 19	larva	dorsal	no	1 leg	present	5 complete	legs extended laterally beside the resting body / and fore ones extended forward - natural	no info	present	analyzed in person at the LPU (from the controlled excavation)
unnumbered 20	larva	dorsal	no	2 legs	absent	4 complete	legs extended laterally beside the resting body / and fore ones extended forward - natural	no info	present	analyzed in person at the LPU (from the controlled excavation)
unnumbered 21	larva	dorsal	no	complete	absent	all complete	legs extended laterally beside the resting body / and fore ones extended forward - natural	no info	present	analyzed in person at the LPU (from the controlled excavation)
unnumbered 22	larva	dorsal	no	1 leg	present	5 complete	legs extended laterally beside the resting body / and fore ones extended forward - natural	no info	present	analyzed in person at the LPU (from the controlled excavation)
unnumbered 23	larva	dorsal	no	2 legs	absent	3 complete	legs extended laterally beside the resting body / and fore ones extended forward - natural	no info	present	analyzed in person at the LPU (from the controlled excavation)
unnumbered 24	larva	dorsal	no	complete	absent	all complete	legs extended laterally beside the resting body / and fore ones extended forward - natural	no info	present	analyzed in person at the LPU (from the controlled excavation)
unnumbered 25	larva	dorsal	no	4 legs + antennae	present	2 preserved until tarsus	legs extended laterally beside the resting body	no	absent	analyzed in person at the LPU (from the controlled excavation)
unnumbered 26	larva	dorsal	no	legs + antennae	present	not preserved	n/a	yes	present	analyzed in person at the LPU (from the controlled excavation)
unnumbered 27	larva	dorsal	no	4 legs	absent	2 preserved until coxae	legs very flexed	no	present	analyzed in person at the LPU (from the controlled excavation)
unnumbered 28	larva	dorsal	no	antennae + 5 legs + 1 caudal filament	present	1 preserved until coxa	n/a	no	absent	analyzed in person at the LPU (from the controlled excavation)
unnumbered 29	larva	dorsal	no	antennae + 1 leg	absent	3 complete + 2 until femur	legs extended laterally beside the resting body / and fore ones extended forward - natural	no	absent	analyzed in person at the LPU (from the controlled excavation)
unnumbered 30	larva	ventral	no	6 gills	not visible	all complete	legs extended laterally beside the resting body / and fore ones extended forward - natural	no - cuticle well preserved (thick)	present but badly preserved	analyzed in person at the LPU (from the controlled excavation)
unnumbered 31	larva	not discernible	yes / caudal filaments	antennae + legs + gills + caudal filaments	absent	not preserved	n/a	no	n/a	analyzed in person at the LPU (from the controlled excavation)
unnumbered 32	larva	not discernible	no	antennae + gills + legs + cuticle	not visible	not preserved	n/a	yes	absent	analyzed in person at the LPU (from the controlled excavation)
unnumbered 33	larva	lateral	yes / thorax and caudal filaments	antennae + cuticle + caudal filaments + gills + thorax	not visible	not preserved	n/a	yes	n/a	analyzed in person at the LPU (from the controlled excavation)
unnumbered 34	larva	ventral	yes / part of abdomen	antennae + gills + legs + part of abdomen	not visible	not preserved	n/a	yes	n/a	analyzed in person at the LPU (from the controlled excavation)
unnumbered 35	larva	ventral	yes / caudal filaments	antennae + legs + caudal filaments	not visible	not preserved	n/a	yes	n/a	analyzed in person at the LPU (from the controlled excavation)
unnumbered 36	larva	dorsal	yes / caudal filaments	antennae + caudal filaments + legs	present	not preserved	n/a	yes	n/a	analyzed in person at the LPU (from the controlled excavation)
unnumbered 37	larva	dorsal	yes / caudal filaments	antennae + caudal filaments + legs	present	not preserved	n/a	yes	n/a	analyzed in person at the LPU (from the controlled excavation)
unnumbered 38	larva	dorsal	yes / caudal filaments	antennae + caudal filaments + legs	present	not preserved	n/a	yes	n/a	analyzed in person at the LPU (from the controlled excavation)
unnumbered 39	larva	dorsal	yes / caudal filaments	antennae + caudal filaments + legs	present	not preserved	n/a	yes	n/a	analyzed in person at the LPU (from the controlled excavation)
unnumbered 40	larva	dorsal	yes / caudal filaments	antennae + caudal filaments + legs	present	not preserved	n/a	yes	n/a	analyzed in person at the LPU (from the controlled excavation)
unnumbered 41	larva	dorsal	yes / caudal filaments	antennae + caudal filaments + legs	present	not preserved	n/a	yes	n/a	analyzed in person at the LPU (from the controlled excavation)
unnumbered 42	larva	dorsal	yes / caudal filaments	antennae + legs + caudal filaments	present	not preserved	n/a	yes	n/a	analyzed in person at the LPU (from the controlled excavation)
unnumbered 43	larva	dorsal	no	antennae + legs + caudal filaments	present	not preserved	n/a	yes	n/a	analyzed in person at the LPU (from the controlled excavation)
unnumbered 44	larva	ventral	yes / caudal filaments	antennae + legs + caudal filaments	present	not preserved	n/a	yes	n/a	analyzed in person at the LPU (from the controlled excavation)
unnumbered 45	larva	dorsal	no	3 legs + antennae	absent	1 complete + 2 until coxae	legs very flexed	no info	present	analyzed in person at the LPU (from the controlled excavation)
unnumbered 46	larva	dorsal	no	3 legs + antennae	absent	1 complete + 2 until coxae	legs very flexed	no info	present	analyzed in person at the LPU (from the controlled excavation)
unnumbered 47	larva	dorsal	no	antennae + 1 leg	present	5 preserved untill femur	legs extended laterally beside the resting body / and fore ones extended forward - natural	no	present	analyzed in person at the LPU (from the controlled excavation)
unnumbered 48	larva	dorsal	yes / caudal filaments	antennae + caudal filaments + legs + gills	absent	not preserved	n/a	no	n/a	analyzed in person at the LPU (from the controlled excavation)
unnumbered 49	larva	dorsal	yes / caudal filaments	antennae + legs + caudal filaments + gills	present	not preserved	n/a	no	n/a	analyzed in person at the LPU (from the controlled excavation)
unnumbered 50	larva	ventral	yes / caudal filaments	antennae + legs + caudal filaments + gill VII	not visible	not preserved	n/a	no	n/a	analyzed in person at the LPU (from the controlled excavation)
unnumbered 51	larva	dorsal	no	antennae + 2 legs	absent	4 preserved until tarsi	legs flexed in 90 degrees	no	absent	analyzed in person at the LPU (from the controlled excavation)
unnumbered 52	larva	dorsal	yes / caudal filaments	3 legs + caudal filaments	absent	3 preserved until tarsi	legs very flexed	yes	n/a	analyzed in person at the LPU (from the controlled excavation)
unnumbered 53	larva	dorsal	no	complete	present	all complete	legs extended laterally beside the resting body / and fore ones extended forward - natural	no	absent	analyzed in person at the LPU (from the controlled excavation)
unnumbered 54	larva	dorsal	no	complete	present	all complete	legs extended laterally beside the resting body / and fore ones extended forward - natural	no	absent	analyzed in person at the LPU (from the controlled excavation)
unnumbered 55	larva	dorsal	yes / caudal filaments	antennae + caudal filaments + legs + gills	absent	not preserved	n/a	no	n/a	analyzed in person at the LPU (from the controlled excavation)
unnumbered 56	larva	lateral	yes / caudal filaments	antennae + caudal filaments + 3 legs + gills VII	not visible	3 complete	legs flexed in 90 degrees	no	n/a	analyzed in person at the LPU (from the controlled excavation)
unnumbered 57	larva	ventral	no	antennae + legs + tip of caudal filaments	not visible	not preserved	n/a	yes	absent	analyzed in person at the LPU (from the controlled excavation)
unnumbered 58	larva	dorsal	no	antennae + legs + gill VII + 1 caudal filament	present	not preserved	n/a	no	absent	analyzed in person at the LPU (from the controlled excavation)
unnumbered 59	larva	dorsal	no	antennae + 4 legs	present	2 complete	legs streched forward straight	no	present but badly preserved	analyzed in person at the LPU (from the controlled excavation)
unnumbered 60	larva	dorsal	no	antennae + 2 legs + 2 caudal filaments + gill VII	present	4 preserved until femur	legs extended laterally beside the resting body / and fore ones extended forward - natural	no	present but badly preserved	analyzed in person at the LPU (from the controlled excavation)
unnumbered 61	larva	dorsal	yes/ thorax and caudal filaments	all legs + thorax + caudal filaments	n/a	not preserved	n/a	no	n/a	analyzed in person at the LPU (from the controlled excavation)
unnumbered 62	larva	ventral	no	4 legs + antennae + 4 gills	not visible	2 preserved until coxae	n/a	no - cuticle well preserved (thick)	present	analyzed in person at the LPU (from the controlled excavation)
unnumbered 63	larva	ventral	yes / caudal filaments	legs + antennae + gills	not visible	not preserved	n/a	yes	n/a	analyzed in person at the LPU (from the controlled excavation)
unnumbered 64	larva	dorsal	no	antennae + legs	present	not preserved	n/a	no - cuticle well preserved (thick)	absent	analyzed in person at the LPU (from the controlled excavation)
unnumbered 65	larva	dorsal	no	3 legs	present	3 complete	legs extended laterally beside the resting body	no - cuticle well preserved (thick)	absent	analyzed in person at the LPU (from the controlled excavation)
unnumbered 66	larva	ventral	no	complete	not visible	2 complete + 4 until coxae	legs extended laterally beside the resting body / and fore ones extended forward - natural	no - cuticle well preserved (thick)	absent	analyzed in person at the LPU (from the controlled excavation)
unnumbered 67	larva	dorsal	yes / caudal filaments	legs + gills + caudal filaments	present	not preserved	n/a	yes	n/a	analyzed in person at the LPU (from the controlled excavation)
unnumbered 68	larva	dorsal	no	4 legs + antennae	n/a	2 complete	legs extended down beside the resting body	no - cuticle well preserved (thick)	present	analyzed in person at the LPU (from the controlled excavation)
unnumbered 69	larva	ventral	no	complete	not visible	4 complete + 2 until coxa	legs very flexed	no	present	analyzed in person at the LPU (from the controlled excavation)
unnumbered 70	larva	dorsal	no	4 legs + antennae	absent	2 complete	legs extended laterally beside the resting body	no	absent	analyzed in person at the LPU (from the controlled excavation)
unnumbered 71	larva	ventral	no	tip of caudal filaments + antennae	not visible	all preserved until tarsi	legs very flexed	no	absent	analyzed in person at the LPU (from the controlled excavation)
unnumbered 72	larva	dorsal	no	antennae + 5 legs + median filament	present	1 preserved until femur	legs flexed in 90 degrees	yes	absent	analyzed in person at the LPU (from the controlled excavation)
unnumbered 73	larva	dorsal	no	antennae + 5 legs + median filament	absent	not preserved	n/a	yes	absent	analyzed in person at the LPU (from the controlled excavation)
unnumbered 74	larva	dorsal	yes / caudal filaments	antennae + caudal filaments + legs	n/a	not preserved	n/a	yes	n/a	analyzed in person at the LPU (from the controlled excavation)
unnumbered 75	larva	ventral	no	legs + antennae + gills VII	not visible	not preserved	n/a	yes	absent	analyzed in person at the LPU (from the controlled excavation)
unnumbered 76	larva	not discernible	no	legs + antennae	not visible	not preserved	n/a	yes	absent	analyzed in person at the LPU (from the controlled excavation)
unnumbered 77	larva	ventral	yes / caudal filaments	antennae + legs + caudal filaments	not visible	not preserved	n/a	yes	n/a	analyzed in person at the LPU (from the controlled excavation)
unnumbered 78	larva	not discernible	no	legs + antennae	not visible	not preserved	n/a	no	absent	analyzed in person at the LPU (from the controlled excavation)
unnumbered 79	larva	ventral	yes / caudal filaments	antennae + caudal filaments + gills VII + 4 legs	not visible	2 preserved until femur	legs very flexed	no	n/a	analyzed in person at the LPU (from the controlled excavation)
unnumbered 80	larva	not discernible	no	antennae + legs	not visible	not preserved	n/a	no	absent	analyzed in person at the LPU (from the controlled excavation)
unnumbered 81	larva	dorsal	no	antennae + 5 legs	absent	1 complete	legs extended laterally beside the resting body	no	absent	analyzed in person at the LPU (from the controlled excavation)
unnumbered 82	larva	ventral	no	antennae + legs + median filament	not visible	not preserved	n/a	no	absent	analyzed in person at the LPU (from the controlled excavation)
unnumbered 83	larva	lateral	yes / head	head + 4 legs + 1 filament	not visible	2 preserved until coxae	legs extended laterally beside the resting body	yes	absent	analyzed in person at the LPU (from the controlled excavation)
unnumbered 84	larva	lateral	no	antennae + legs + 2 filaments	not visible	not preserved	n/a	no	absent	analyzed in person at the LPU (from the controlled excavation)
unnumbered 85	larva	dorsal	no	antennae + legs	absent	not preserved	n/a	no	absent	analyzed in person at the LPU (from the controlled excavation)
unnumbered 86	larva	ventral	no	antennae + legs	not visible	not preserved	n/a	no	absent	analyzed in person at the LPU (from the controlled excavation)
unnumbered 87	larva	dorsal	no	antennae + 5 legs + gill VII	present	1 preserved until tarsus	n/a	no	absent	analyzed in person at the LPU (from the controlled excavation)
unnumbered 88	larva	dorsal	no	antennae + legs	present	not preserved	n/a	no	absent	analyzed in person at the LPU (from the controlled excavation)
unnumbered 89	larva	ventral	no	antennae + 3 legs + tip of caudal filaments + gills	not visible	3 preserved until coxae	legs very flexed	yes	absent	analyzed in person at the LPU (from the controlled excavation)
unnumbered 90	larva	lateral	no	antennae + legs + all gills except VII	present	not preserved	n/a	yes	absent	analyzed in person at the LPU (from the controlled excavation)
unnumbered 91	larva	lateral	no	antennae + legs + all gills except VII	present	not preserved	n/a	yes	absent	analyzed in person at the LPU (from the controlled excavation)
unnumbered 92	larva	dorsal	no	antennae + legs + gills VII + 2 caudal filaments	absent	not preserved	n/a	no - cuticle well preserved (thick)	absent	analyzed in person at the LPU (from the controlled excavation)
unnumbered 93	larva	dorsal	yes / caudal filaments	antennae + 5 legs + gill VII + caudal filaments	absent	1 preserved until coxa	n/a	no	n/a	analyzed in person at the LPU (from the controlled excavation)
unnumbered 94	larva	dorsal	yes / caudal filaments	antennae + legs + 7 gills + caudal filaments	absent	not preserved	n/a	no	n/a	analyzed in person at the LPU (from the controlled excavation)
unnumbered 95	larva	not discernible	yes / caudal filaments	antennae + 5 legs + caudal filaments	not visible	1 complete	n/a	no	n/a	analyzed in person at the LPU (from the controlled excavation)
unnumbered 96	larva	lateral	yes / head	head + legs + 2 caudal filaments	not visible	not preserved	n/a	no	absent	analyzed in person at the LPU (from the controlled excavation)
unnumbered 97	larva	dorsal	yes / caudal filaments	antennae + gills + caudal filaments + legs	absent	not preserved	n/a	no	n/a	analyzed in person at the LPU (from the controlled excavation)
unnumbered 98	larva	not discernible	no	antennae + legs + gills	absent	not preserved	n/a	no	absent	analyzed in person at the LPU (from the controlled excavation)
unnumbered 99	larva	dorsal	no	antennae + legs	absent	not preserved	n/a	no	absent	analyzed in person at the LPU (from the controlled excavation)
unnumbered 100	larva	dorsal	no	antennae + 3 legs	absent	3 complete	legs very flexed	no	absent	analyzed in person at the LPU (from the controlled excavation)
unnumbered 101	larva	not discernible	no	antennae + legs	not visible	not preserved	n/a	no	absent	analyzed in person at the LPU (from the controlled excavation)
unnumbered 102	larva	ventral	no	antennae + legs	not visible	not preserved	n/a	yes	absent	analyzed in person at the LPU (from the controlled excavation)
unnumbered 103	larva	dorsal	no	1 leg	present	1 complete + 4 until tarsi	legs extended laterally beside the resting body / and fore ones extended forward - natural	no - cuticle well preserved (thick)	present	analyzed in person at the LPU (from the controlled excavation)
unnumbered 104	larva	not discernible	yes / caudal filaments	antennae + legs + gills + caudal filaments	not visible	not preserved	n/a	no - cuticle well preserved (thick)	n/a	analyzed in person at the LPU (from the controlled excavation)
unnumbered 105	larva	ventral	yes / caudal filaments	antennae + 2 legs + caudal filaments	not visible	3 complete + 1 until coxa	legs flexed in 90 degrees	no	n/a	analyzed in person at the LPU (from the controlled excavation)
unnumbered 106	larva	dorsal	no	antennae + 4 legs	absent	2 complete	legs extended down beside the resting body	no - cuticle well preserved (thick)	n/a	analyzed in person at the LPU (from the controlled excavation)
unnumbered 107	larva	dorsal	no	antennae + legs + tip of filaments	present	not preserved	n/a	no	present	analyzed in person at the LPU (from the controlled excavation)
unnumbered 108	larva	lateral	no (but torax about to disarticulate)	antennae + 3 legs	present	3 complete	legs flexed in 90 degrees	no	present	analyzed in person at the LPU (from the controlled excavation)
unnumbered 109	larva	dorsal	no	antennae + legs	present	not preserved	n/a	no	absent	analyzed in person at the LPU (from the controlled excavation)
unnumbered 110	larva	dorsal	no	antennae + legs	present	not preserved	n/a	no	absent	analyzed in person at the LPU (from the controlled excavation)
unnumbered 111	adult	dorsal	no	antennae + 1 filament + legs	n/a	not preserved	n/a	n/a	n/a	analyzed in person at the LPU (from the controlled excavation)
unnumbered 112	adult	dorsal	no	antennae + legs	n/a	not preserved	n/a	n/a	n/a	analyzed in person at the LPU (from the controlled excavation)
unnumbered 113	larva	not discernible	yes / thorax-abdomen	thorax + legs	n/a	not preserved	n/a	no - cuticle well preserved (thick)	absent	analyzed in person at the LPU (from the controlled excavation)
unnumbered 114	larva	not discernible	yes / thorax-abdomen	thorax	n/a	not preserved	n/a	no	present	analyzed in person at the LPU (from the controlled excavation)
unnumbered 115	larva	not discernible	yes / thorax-abdomen	thorax + legs	n/a	not preserved	n/a	no	absent	analyzed in person at the LPU (from the controlled excavation)
unnumbered 116	larva	not discernible	yes / thorax-abdomen	thorax + legs	n/a	not preserved	n/a	no	absent	analyzed in person at the LPU (from the controlled excavation)
unnumbered 117	larva	dorsal	no	complete	present	all preserved until tarsi	legs extended laterally beside the resting body / and fore ones extended forward - natural	no	absent	analyzed in person at the LPU (from the controlled excavation)
unnumbered 118	larva	dorsal	no	antennae + 3 legs	present	2 complete + 1 until tarsus	legs extended down beside the resting body	no	absent	analyzed in person at the LPU (from the controlled excavation)
unnumbered 119	larva	ventral	no	3 legs	not visible	1 complete + 2 until femur	legs flexed in 90 degrees	no	present	analyzed in person at the LPU (from the controlled excavation)
unnumbered 120	larva	dorsal	no	antennae + gills except VII	present	all complete	legs extended laterally beside the resting body / and fore ones extended forward - natural	no	present	analyzed in person at the LPU (from the controlled excavation)
unnumbered 121	larva	ventral	yes / thorax-abdomen	thorax + legs	not visible	not preserved	n/a	no	absent	analyzed in person at the LPU (from the controlled excavation)
unnumbered 122	larva	ventral	yes / caudal filaments	antennae + legs + caudal filaments	not visible	not preserved	n/a	no	n/a	analyzed in person at the LPU (from the controlled excavation)
unnumbered 123	larva	dorsal	no	antennae + legs + tip of caudal filaments	present	not preserved	n/a	no	present	analyzed in person at the LPU (from the controlled excavation)
unnumbered 124	larva	ventral	no	antennae + legs + tip of caudal filaments	not visible	not preserved	n/a	no	present	analyzed in person at the LPU (from the controlled excavation)
unnumbered 125	larva	dorsal	no	legs + half of the gills	present	not preserved	n/a	no info	present	analyzed in person at the LPU (from the controlled excavation)
unnumbered 126	larva	dorsal	no	legs	present	not preserved	n/a	no info	present	analyzed in person at the LPU (from the controlled excavation)
unnumbered 127	larva	dorsal	no	legs	not visible	not preserved	n/a	no info	present	analyzed in person at the LPU (from the controlled excavation)
unnumbered 128	larva	dorsal	no	legs	not visible	not preserved	n/a	no info	present	analyzed in person at the LPU (from the controlled excavation)
unnumbered 129	larva	dorsal	no	Gills VII + tarsi	present	all complete	legs extended laterally beside the resting body / and fore ones extended forward - natural	no info	present	analyzed in person at the LPU (from the controlled excavation)
unnumbered 130	larva	dorsal	yes / head	head + legs + 2 gills	present	not preserved	n/a	no info	absent	analyzed in person at the LPU (from the controlled excavation)
unnumbered 131	larva	dorsal	no	1 antenna + 2 legs + 3 gills	absent	4 complete	legs extended laterally beside the resting body / and fore ones extended forward - natural	no	absent	analyzed in person at the LPU (from the controlled excavation)
unnumbered 132	larva	dorsal	no	antennae + legs + 5 gills	absent	not preserved	n/a	no	absent	analyzed in person at the LPU (from the controlled excavation)
unnumbered 133	larva	ventral	yes / caudal filaments	part of head + legs + gills + caudal filaments	not visible	not preserved	n/a	no	n/a	analyzed in person at the LPU (from the controlled excavation)
unnumbered 134	larva	dorsal	yes / head	antennae + legs + gills	absent	not preserved	n/a	no	absent	analyzed in person at the LPU (from the controlled excavation)
unnumbered 135	larva	dorsal	no	antennae + legs	present	not preserved	n/a	no	present	analyzed in person at the LPU (from the controlled excavation)
unnumbered 136	larva	dorsal	yes / head	head + thorax + legs + gills	absent	not preserved	n/a	no	absent	analyzed in person at the LPU (from the controlled excavation)
unnumbered 137	larva	dorsal	yes / head	head + thorax + legs + gills	absent	not preserved	n/a	no	absent	analyzed in person at the LPU (from the controlled excavation)
unnumbered 138	larva	dorsal	yes / head	head + thorax+ legs + gills + median filament	absent	not preserved	n/a	no	absent	analyzed in person at the LPU (from the controlled excavation)
unnumbered 139	larva	lateral	no	antennae + 4 legs + gills + caudal filaments	not visible	2 complete	legs very flexed	no	n/a	analyzed in person at the LPU (from the controlled excavation)
unnumbered 140	larva	lateral	yes / head and caudal filaments	head + legs + gills + caudal filaments	not visible	not preserved	n/a	no	n/a	analyzed in person at the LPU (from the controlled excavation)
unnumbered 141	larva	dorsal	no	part of head + legs + gills + end of caudal filaments	absent	not preserved	n/a	no	absent	analyzed in person at the LPU (from the controlled excavation)
unnumbered 142	larva	dorsal	no	part of head + legs + gills + end of caudal filaments	absent	not preserved	n/a	no	absent	analyzed in person at the LPU (from the controlled excavation)
unnumbered 143	larva	dorsal	no	antennae + 4 legs	absent	2 preserved until coxae	n/a	no	absent	analyzed in person at the LPU (from the controlled excavation)
unnumbered 144	larva	dorsal	no	antennae + 5 legs	absent	1 preserved until femur	n/a	no	absent	analyzed in person at the LPU (from the controlled excavation)
unnumbered 145	larva	dorsal	no	antennae + all legs	present	not preserved	n/a	no	present	analyzed in person at the LPU (from the controlled excavation)
unnumbered 146	larva	dorsal	no	legs + antennae	present	not preserved	n/a	no info	absent	analyzed in person at the LPU (from the controlled excavation)
unnumbered 147	larva	dorsal	no	antennae + legs + gills I-VI	present	not preserved	n/a	no	absent	analyzed in person at the LPU (from the controlled excavation)
unnumbered 148	larva	dorsal	no	tarsi	present	all preserved until tarsi	legs extended laterally beside the resting body / and fore ones extended forward - natural	no info	present	analyzed in person at the LPU (from the controlled excavation)
unnumbered 149	larva	dorsal	no	part of head + legs + gills + caudal filaments	absent	not preserved	n/a	no	n/a	analyzed in person at the LPU (from the controlled excavation)
unnumbered 150	larva	dorsal	no	3 legs + antennae	present	3 preserved until coxae	n/a	no info	present	analyzed in person at the LPU (from the controlled excavation)
unnumbered 151	larva	lateral	no	antennae + 3 legs + 10 gills + 1 caudal filament	present	3 complete	legs very flexed	no	absent	analyzed in person at the LPU (from the controlled excavation)
unnumbered 152	larva	dorsal	no	5 legs + antennae	present	1 preserved until coxa	n/a	no info	present	analyzed in person at the LPU (from the controlled excavation)
unnumbered 153	larva	dorsal	no	antennae + 3 legs	present	2 preserved until femur	n/a	no	absent	analyzed in person at the LPU (from the controlled excavation)
unnumbered 154	larva	ventral	no	antennae + 3 legs + 2 gills	not visible	2 complete + 1 until coxa	legs extended laterally beside the resting body	no	absent	analyzed in person at the LPU (from the controlled excavation)
unnumbered 155	larva	ventral	no	antennae + 1 leg	not visible	4 complete + 1 until coxa	legs extended laterally beside the resting body / and fore ones extended forward - natural	no	present	analyzed in person at the LPU (from the controlled excavation)
unnumbered 156	larva	dorsal	no	3 legs + antennae	present	3 preserved until femora	n/a	no	absent	analyzed in person at the LPU (from the controlled excavation)
unnumbered 157	larva	lateral	no	part of head + legs + gills + part of caudal filaments	present	not preserved	n/a	no	absent	analyzed in person at the LPU (from the controlled excavation)
unnumbered 158	larva	dorsal	no	antennae + legs	absent	not preserved	n/a	no	absent	analyzed in person at the LPU (from the controlled excavation)
unnumbered 159	larva	dorsal	no	antennae + legs + 4 gills	absent	not preserved	n/a	no	absent	analyzed in person at the LPU (from the controlled excavation)
unnumbered 160	larva	dorsal	no	antennae + legs + gills + median filament	absent	not preserved	n/a	no	absent	analyzed in person at the LPU (from the controlled excavation)
unnumbered 161	larva	dorsal	no	part of head + legs + 1 gill VII	absent	not preserved	n/a	no	absent	analyzed in person at the LPU (from the controlled excavation)
unnumbered 162	larva	dorsal	no	3 legs	present	3 complete	legs extended laterally beside the resting body / and fore ones extended forward - natural	no	present but badly preserved	analyzed in person at the LPU (from the controlled excavation)
unnumbered 163	larva	dorsal	no	antennae + legs + gills VII + parts of head	absent	not preserved	n/a	no	absent	analyzed in person at the LPU (from the controlled excavation)
unnumbered 164	larva	ventral	yes / thorax-abdomen	head + thorax + 4 legs + 4 gills + median filament	not visible	2 complete	legs streched forward straight	no	absent	analyzed in person at the LPU (from the controlled excavation)
										analyzed in person at the LPU (from the controlled excavation)
										analyzed in person at the LPU (from the controlled excavation)
										analyzed in person at the LPU (from the controlled excavation)
										analyzed in person at the LPU (from the controlled excavation)
										analyzed in person at the LPU (from the controlled excavation)
										analyzed in person at the LPU (from the controlled excavation)
										analyzed in person at the LPU (from the controlled excavation)
										analyzed in person at the LPU (from the controlled excavation)
										analyzed in person at the LPU (from the controlled excavation)
										analyzed in person at the LPU (from the controlled excavation)
										analyzed in person at the LPU (from the controlled excavation)
