# Supplementary material for: Taphonomy of aquatic insects from the Crato Formation Lagerstätte (Aptian, Lower Cretaceous) under an actualistic look
Source: PLoS One. 2025 Sep 11;20(9):e0331656. doi: 10.1371/journal.pone.0331656 (PMC12425198; doi:10.1371/journal.pone.0331656)
Supplement: S4 Table — (XLSX) [file pone.0331656.s004.xlsx]

## Sheet: Sheet1
Specimen	Attitude	Missing body parts	Wing pad	Legs	labial mask	natural postmortem position	Taxon	OBS
AMNH 43258	dorsal	tarsi	absent	only coxae of all legs preserved	not visible	no	Cordulagomphus sp.	Not in person (Carle and Wighton, 1990)
AMNH 44205	ventral	complete	absent	all preserved	preserved but not extended/disarticulated	no	Nothomacromia sensibilis	Not in person (Carle and Wighton, 1990)
B42 (ms-fossil)	dorsal	complete	present	all preserved	not visible	no	Nothomacromia sensibilis	Not in person (Bechly, 1998)
B53 (ms-fossil)	dorsal	complete	absent	all preserved	not visible	yes	Nothomacromia sensibilis	Not in person (Bechly, 1998)
B58 (ms-fossil)	dorsal	2 legs	absent	4 complete	not visible	yes	Proterogomphidae sp.	Not in person (Bechly, 1998)
GP/1E 6806	dorsal	complete	absent	all preserved	not visible	yes	gomphid larva	analyzed in person at the MPPCN
GP/1E 6807	dorsal	complete	not visible	all preserved	not visible	yes	gomphid larva	analyzed in person at the MPPCN
GP/1E 6891	ventral	1 leg	not visible	1 complete and 2 only coxae	preserved but not extended/disarticulated	no	gomphid larva	analyzed in person at the IGc
GP/1E 6966	dorsal	2 legs	absent	4 complete	not visible	no	gomphid larva	analyzed in person at the IGc
GP/1E 8206	dorsal	3 legs	absent	3 complete	not visible	no	gomphid larva	analyzed in person at the IGc
GP/1E 8699	dorsal	complete	present	all preserved	not visible	partially	gomphid larva	analyzed in person at the MPPCN
GP/1E 8799	dorsal	4 legs + antennae	present	1 complete	not visible	no	gomphid larva	analyzed in person at the IGc
GP/1E 9215	ventral	1 leg + antennae	not visible	5 complete	not preserved	partially	undeterminate	analyzed in person at the IGc
GP/1E 9220	dorsal	complete	absent	all preserved	not visible	yes	gomphid larva	analyzed in person at the MPPCN
GP/1E 9236	ventral	complete	not visible	all preserved	not preserved	yes	gomphid larva	analyzed in person at the IGc
GP/1E 9587	dorsal	1 leg	absent	5 complete	not visible	partially	gomphid larva	analyzed in person at the IGc
LPU 1102	ventral	complete	not visible	all preserved	disarticulated	yes	gomphid larva	analyzed in person at the LPU
LPU 1523	ventral	3 legs	not visible	1 complete and 2 only coxae	not preserved	no	Nothomacromia sensibilis	analyzed in person at the LPU
MPPCN I 1254	lateral	antennae	absent	all preserved until tibia	preserved but not extended/disarticulated	no	gomphid larva	analyzed in person at the MPPCN
MPPCN I 1355	ventral	complete	not visible	all preserved	preserved but not extended/disarticulated	yes	gomphid larva	analyzed in person at the MPPCN
MPPCN I 153	dorsal	complete	absent	all preserved until tibia	not visible	no	Nothomacromia sensibilis	analyzed in person at the MPPCN
MPPCN I 1566	lateral	head + 5 legs	present	1 complete	not preserved	no	gomphid larva	analyzed in person at the MPPCN
MPPCN I 384	ventral	complete	not visible	4 complete and 2 preserved until femura	preserved but not extended/disarticulated	partially	gomphid larva	analyzed in person at the MPPCN
MPPCN I 386	undefined	complete	absent	all preserved	not preserved	no	undetermined	analyzed in person at the MPPCN
MPPCN I 387	lateral	antennae	absent	all preserved	not visible	no	undetermined	analyzed in person at the MPPCN
MPPCN I 388	ventral	complete	not visible	all preserved	preserved but not extended/disarticulated	yes	gomphid larva	analyzed in person at the MPPCN
MPPCN I 388 cp	ventral	complete	not visible	all preserved	preserved but not extended/disarticulated	yes	gomphid larva	analyzed in person at the MPPCN
MPPCN I 389	dorsal	complete	absent	all preserved	not visible	yes	gomphid larva	analyzed in person at the MPPCN
MPPCN I 389 cp	dorsal	complete	absent	all preserved	not visible	yes	gomphid larva	analyzed in person at the MPPCN
MPPCN I 390	lateral	complete	present	all preserved	not visible	no	gomphid larva	analyzed in person at the MPPCN
MPPCN I 390 cp	lateral	complete	present	all preserved	not visible	no	gomphid larva	analyzed in person at the MPPCN
MPPCN I 391	dorsal	complete	not visible	all preserved	not visible	no	undetermined	analyzed in person at the MPPCN
MPPCN I 392	undefined	complete	absent	all preserved	not preserved	no	undetermined	analyzed in person at the MPPCN
MPPCN I 392 cp	undefined	complete	absent	all preserved	not preserved	no	undetermined	analyzed in person at the MPPCN
MPPCN I 393	ventral	complete	not visible	all preserved	preserved but not extended/disarticulated	yes	gomphid larva	analyzed in person at the MPPCN
MPPCN I 394	ventral	complete	not visible	all preserved	preserved but not extended/disarticulated	yes	gomphid larva	analyzed in person at the MPPCN
MPPCN I 395	ventral	complete	not visible	all preserved	preserved but not extended/disarticulated	yes	gomphid larva	analyzed in person at the MPPCN
MPPCN I 709	dorsal	tarsi	not visible	all preserved until tibia	not visible	no	Nothomacromia sensibilis	analyzed in person at the MPPCN
MPPCN I 709 cp	dorsal	tarsi	not visible	all preserved until tibia	not visible	no	Nothomacromia sensibilis	analyzed in person at the MPPCN
MPPCN I 710	ventral	complete	not visible	all preserved	preserved but not extended/disarticulated	yes	Nothomacromia sensibilis	analyzed in person at the MPPCN
SMF no. 1002	dorsal	3 legs	present	3 complete	preserved but not extended/disarticulated	yes	Nothomacromia sensibilis	Not in person (Bechly, 2007)
SMNS 66397	dorsal	complete	absent	all preserved	not visible	no	Nothomacromia sensibilis	Not in person (Bechly, 2007)
SMNS 66399	dorsal	1 leg	absent	5 complete	disarticulated	no	Nothomacromia sensibilis	Not in person (Bechly, 2007)
UFC N° 1190	dorsal	complete	not visible	all preserved	not visible	no	Nothomacromia sensibilis	Not in person (Bezerra, 2016 - monograph)
UFC N° 1242	ventral	complete	not visible	all preserved	preserved but not extended/disarticulated	no	gomphid larva	Not in person (Bezerra, 2016 - monograph)
